# Supplementary material for: Genome-wide identification, phylogenetic, and expression analysis under abiotic stress conditions of LIM gene family in Medicago sativa L
Source: PLoS One. 2021 Jun 30;16(6):e0252213. doi: 10.1371/journal.pone.0252213 (PMC8244919; doi:10.1371/journal.pone.0252213)
Supplement: S1 Table — (XLSX) [file pone.0252213.s001.xlsx]

## Sheet: Sheet1
MsSRS23	FORWARD	GTGATGATGGTGCAAGTGCAAGTG
	REVERSE	AAGATGGCAATGGATGTGGTGGAG
MsSRS21	FORWARD	TGGATACCGGCGTCGATGAGG
	REVERSE	CCAGAAGAAGCACCACCATCACTG
MsSRS24	FORWARD	CTTGGATTCCTTCGACGCGTC
	REVERSE	ACCCTCACCATCACCACCAC
MsSRS28	FORWARD	TGCTTATCGTGCTTCTGGAACTGG
	REVERSE	CTGGTGCTTCGGTGGATACTTGAC
MsSRS18	FORWARD	GGTGGTGGTGATGGTGAAGGTTG
	REVERSE	AGCTGGTGCATGAACATGACCTG
MsSRS14	FORWARD	TCAACAACCCTTCGTGCTGCTG
	REVERSE	GGTGGAAGCTCCGGCGTTTC
MsSRS17	FORWARD	CATCACCACCACCACCACCATAAC
	REVERSE	AAGGTATAACCCCGACACCGAGAG
MsSRS15	FORWARD	GCTTCCACCGGACCCTCCAC
	REVERSE	AAGGTATAACCCCGACACCGAGAG
MsSRS22	FORWARD	TACGTGGATACCGGCTTCGATGAG
	REVERSE	AAGAAGCACCACCATCACTGTCAC
MsSRS26	FORWARD	ACTTTGCCGCGCTATGTTCG
	REVERSE	AGCAAGTTCATCTTCACCATTGCC
MsSRS04	FORWARD	ACCACCAGCAACAACAACAACAAC
	REVERSE	CGATCTCGACGACGACTGATGTTC
MsSRS06	FORWARD	CTGTCCCTGATGCTACTGCTGTTG
	REVERSE	GCGTACCACTAGAAGGCATGAAGG
MsSRS25	FORWARD	TGGCAGATGCAGGTTTCAAAGA
	REVERSE	AGCAGTTACTCTATGGCACCTGA
MsSRS07	FORWARD	AGCGGTGGCGAAGGAAATCAAC
	REVERSE	TTGGAGGTGGGAAGAATTGCGTAC
MsSRS03	FORWARD	CCACCACCAGCAACAACAACAAC
	REVERSE	GCCGATCTCGACGACGATTGATG
MsSRS19	FORWARD	TCCCACTACTAACCACCACTCACC
	REVERSE	TGGTTGGCACATCTTGAGGTTCC
MsSRS02	FORWARD	TGAAGGCGGTGTTGGCGTTG
	REVERSE	AATTGCGTACCACTAGCCGTCATG
MsSRS01	FORWARD	GCAAGAGTCGAGGGTTTCAGTGTC
	REVERSE	GTTGTTGTCGTTCACGGCGTTTAG
MsSRS27	FORWARD	ACCAGGTCATGTTCATGCACC
	REVERSE	TGAACTGTGGCCAAGTAAGCA
MsSRS12	FORWARD	ACAACAACCTCAGCAGCAGCAG
	REVERSE	TCCACTTCCACTTCCCACAAACAC
MsSRS20	FORWARD	TCCCACTCCTAACCACAACTCACC
	REVERSE	TGGTTGGCACATCTTGAGGTTCC
MsSRS13	FORWARD	ACAACAACCTCAGCAGCAGCAG
	REVERSE	TCCACTTCCACTTCCCACAAACAC
MsSRS16	FORWARD	CATCACCACCACCACCACCATAAC
	REVERSE	AAGGTATAACCCCGACACCGAGAG
MsSRS05	FORWARD	ACATCTCTCTGCGTTACCGTTTCG
	REVERSE	TGTGGTAGGGATGGGTGGTTGAG
MsSRS10	FORWARD	AGCGGTGGCGAAGGAAATCAAC
	REVERSE	TTGGAGGTGGGAAGAATTGCGTAC
MsSRS09	FORWARD	AGCGGTGGCGAAGGAAATCAAC
	REVERSE	TTGGAGGTGGGAAGAATTGCGTAC
MsSRS08	FORWARD	AGCGGTGGCGAAGGAAATCAAC
	REVERSE	TTGGAGGTGGGAAGAATTGCGTAC
MsSRS11	FORWARD	ACAACAACCTCAGCAGCAGCAG
	REVERSE	TCCACTTCCACTTCCCACAAACAC
MSLIM04	FORWARD	ACTGGAAAAGGTGACACTGGAAGG
	REVERSE	GGACACCATCAAGAGCAGCATAGC
MSLIM12	FORWARD	ACTGGAAAAGGTGACACTGGAAGG
	REVERSE	GGACACCATCAAGAGCAGCATAGC
MSLIM18	FORWARD	TGCAAAGGAACCCTCAAGCTAAGC
	REVERSE	TGAACAGTTGGTCGAAGTGTGGTC
MSLIM09	FORWARD	ATGGCCTTCTCGCGATGAGT
	REVERSE	CTGGGGTTTCTTGGAGGCGA
MSLIM15	FORWARD	GCATCATTTGCAGGCACTACACAG
	REVERSE	TGGTGGCATCTGAAGCAAGACTTG
MSLIM05	FORWARD	GACGGTACAACTCCTGTGCTGAC
	REVERSE	GCCTGGCTTTCGACTGTTACCTTC
MSLIM08	FORWARD	TCTACTGCAAGCCCCACTTTTCTC
	REVERSE	TGTGTCTGATGCTGGTGCTGATTC
MSLIM01	FORWARD	AACAGGACACCCAGTAGACTCTCC
	REVERSE	AACCTCCATGAGCACACCTAAAGC
MSLIM13	FORWARD	ACTGGAAAAGGTGACACTGGAAGG
	REVERSE	GGACACCATCAAGAGCAGCATAGC
MSLIM06	FORWARD	GACGGTACAACTCCTGTGCTGAC
	REVERSE	GCCTGGCTTTCGACTGTTACCTTC
MSLIM11	FORWARD	ACTGGAAAAGGTGACACTGGAAGG
	REVERSE	GGACACCATCAAGAGCAGCATAGC
MSLIM10	FORWARD	AATGCAATGGCCTTCTCGCG
	REVERSE	TTTCCTGCCGTCTGGGGTTT
MSLIM07	FORWARD	GACGGTACAACTCCTGTGCTGAC
	REVERSE	GCCTGGCTTTCGACTGTTACCTTC
MSLIM19	FORWARD	TGCAAAGGAACCCTCAAGCTAAGC
	REVERSE	TGAACAGTTGGTCGAAGTGTGGTC
MSLIM14	FORWARD	GCATCATTTGCAGGCACTACACAG
	REVERSE	TGGTGGCATCTGAAGCAAGACTTG
MSLIM17	FORWARD	GCATCATTTGCAGGCACTACACAG
	REVERSE	TGGTGGCATCTGAAGCAAGACTTG
MSLIM02	FORWARD	TGGAGGTTGCCACCTTACACATTC
	REVERSE	GCAGCAGCTTGAAGCACATGATTG
MSLIM16	FORWARD	GCATCATTTGCAGGCACTACACAG
	REVERSE	TGGTGGCATCTGAAGCAAGACTTG
MSLIM03	FORWARD	AACAGGACACCCAGTAGACTCTCC
	REVERSE	AACCTCCATGAGCACACCTAAAGC
MSLIM20	FORWARD	AAATGCTGCCATGGAGGGTGTAC
	REVERSE	CCTTCAAGCTGGCTCAAATTTCCC
MSLIM21	FORWARD	AAATGCTGCCATGGAGGGTGTAC
	REVERSE	CCTTCAAGCTGGCTCAAATTTCCC

## Sheet: LIM
S1 Table. The primer designed for qRT-PCR
MSLIM01	FORWARD	AACAGGACACCCAGTAGACTCTCC
	REVERSE	AACCTCCATGAGCACACCTAAAGC
MSLIM02	FORWARD	TGGAGGTTGCCACCTTACACATTC
	REVERSE	GCAGCAGCTTGAAGCACATGATTG
MSLIM03	FORWARD	AACAGGACACCCAGTAGACTCTCC
	REVERSE	AACCTCCATGAGCACACCTAAAGC
MSLIM04	FORWARD	ACTGGAAAAGGTGACACTGGAAGG
	REVERSE	GGACACCATCAAGAGCAGCATAGC
MSLIM05	FORWARD	GACGGTACAACTCCTGTGCTGAC
	REVERSE	GCCTGGCTTTCGACTGTTACCTTC
MSLIM06	FORWARD	GACGGTACAACTCCTGTGCTGAC
	REVERSE	GCCTGGCTTTCGACTGTTACCTTC
MSLIM07	FORWARD	GACGGTACAACTCCTGTGCTGAC
	REVERSE	GCCTGGCTTTCGACTGTTACCTTC
MSLIM08	FORWARD	TCTACTGCAAGCCCCACTTTTCTC
	REVERSE	TGTGTCTGATGCTGGTGCTGATTC
MSLIM09	FORWARD	ATGGCCTTCTCGCGATGAGT
	REVERSE	CTGGGGTTTCTTGGAGGCGA
MSLIM10	FORWARD	AATGCAATGGCCTTCTCGCG
	REVERSE	TTTCCTGCCGTCTGGGGTTT
MSLIM11	FORWARD	ACTGGAAAAGGTGACACTGGAAGG
	REVERSE	GGACACCATCAAGAGCAGCATAGC
MSLIM12	FORWARD	ACTGGAAAAGGTGACACTGGAAGG
	REVERSE	GGACACCATCAAGAGCAGCATAGC
MSLIM13	FORWARD	ACTGGAAAAGGTGACACTGGAAGG
	REVERSE	GGACACCATCAAGAGCAGCATAGC
MSLIM14	FORWARD	GCATCATTTGCAGGCACTACACAG
	REVERSE	TGGTGGCATCTGAAGCAAGACTTG
MSLIM15	FORWARD	GCATCATTTGCAGGCACTACACAG
	REVERSE	TGGTGGCATCTGAAGCAAGACTTG
MSLIM16	FORWARD	GCATCATTTGCAGGCACTACACAG
	REVERSE	TGGTGGCATCTGAAGCAAGACTTG
MSLIM17	FORWARD	GCATCATTTGCAGGCACTACACAG
	REVERSE	TGGTGGCATCTGAAGCAAGACTTG
MSLIM18	FORWARD	TGCAAAGGAACCCTCAAGCTAAGC
	REVERSE	TGAACAGTTGGTCGAAGTGTGGTC
MSLIM19	FORWARD	TGCAAAGGAACCCTCAAGCTAAGC
	REVERSE	TGAACAGTTGGTCGAAGTGTGGTC
MSLIM20	FORWARD	AAATGCTGCCATGGAGGGTGTAC
	REVERSE	CCTTCAAGCTGGCTCAAATTTCCC
MSLIM21	FORWARD	AAATGCTGCCATGGAGGGTGTAC
	REVERSE	CCTTCAAGCTGGCTCAAATTTCCC

## Sheet: SRS
MsSRS01	FORWARD	GCAAGAGTCGAGGGTTTCAGTGTC
	REVERSE	GTTGTTGTCGTTCACGGCGTTTAG
MsSRS02	FORWARD	TGAAGGCGGTGTTGGCGTTG
	REVERSE	AATTGCGTACCACTAGCCGTCATG
MsSRS03	FORWARD	CCACCACCAGCAACAACAACAAC
	REVERSE	GCCGATCTCGACGACGATTGATG
MsSRS04	FORWARD	ACCACCAGCAACAACAACAACAAC
	REVERSE	CGATCTCGACGACGACTGATGTTC
MsSRS05	FORWARD	ACATCTCTCTGCGTTACCGTTTCG
	REVERSE	TGTGGTAGGGATGGGTGGTTGAG
MsSRS06	FORWARD	CTGTCCCTGATGCTACTGCTGTTG
	REVERSE	GCGTACCACTAGAAGGCATGAAGG
MsSRS07	FORWARD	AGCGGTGGCGAAGGAAATCAAC
	REVERSE	TTGGAGGTGGGAAGAATTGCGTAC
MsSRS08	FORWARD	AGCGGTGGCGAAGGAAATCAAC
	REVERSE	TTGGAGGTGGGAAGAATTGCGTAC
MsSRS09	FORWARD	AGCGGTGGCGAAGGAAATCAAC
	REVERSE	TTGGAGGTGGGAAGAATTGCGTAC
MsSRS10	FORWARD	AGCGGTGGCGAAGGAAATCAAC
	REVERSE	TTGGAGGTGGGAAGAATTGCGTAC
MsSRS11	FORWARD	ACAACAACCTCAGCAGCAGCAG
	REVERSE	TCCACTTCCACTTCCCACAAACAC
MsSRS12	FORWARD	ACAACAACCTCAGCAGCAGCAG
	REVERSE	TCCACTTCCACTTCCCACAAACAC
MsSRS13	FORWARD	ACAACAACCTCAGCAGCAGCAG
	REVERSE	TCCACTTCCACTTCCCACAAACAC
MsSRS14	FORWARD	TCAACAACCCTTCGTGCTGCTG
	REVERSE	GGTGGAAGCTCCGGCGTTTC
MsSRS15	FORWARD	GCTTCCACCGGACCCTCCAC
	REVERSE	AAGGTATAACCCCGACACCGAGAG
MsSRS16	FORWARD	CATCACCACCACCACCACCATAAC
	REVERSE	AAGGTATAACCCCGACACCGAGAG
MsSRS17	FORWARD	CATCACCACCACCACCACCATAAC
	REVERSE	AAGGTATAACCCCGACACCGAGAG
MsSRS18	FORWARD	GGTGGTGGTGATGGTGAAGGTTG
	REVERSE	AGCTGGTGCATGAACATGACCTG
MsSRS19	FORWARD	TCCCACTACTAACCACCACTCACC
	REVERSE	TGGTTGGCACATCTTGAGGTTCC
MsSRS20	FORWARD	TCCCACTCCTAACCACAACTCACC
	REVERSE	TGGTTGGCACATCTTGAGGTTCC
MsSRS21	FORWARD	TGGATACCGGCGTCGATGAGG
	REVERSE	CCAGAAGAAGCACCACCATCACTG
MsSRS22	FORWARD	TACGTGGATACCGGCTTCGATGAG
	REVERSE	AAGAAGCACCACCATCACTGTCAC
MsSRS23	FORWARD	GTGATGATGGTGCAAGTGCAAGTG
	REVERSE	AAGATGGCAATGGATGTGGTGGAG
MsSRS24	FORWARD	CTTGGATTCCTTCGACGCGTC
	REVERSE	ACCCTCACCATCACCACCAC
MsSRS25	FORWARD	TGGCAGATGCAGGTTTCAAAGA
	REVERSE	AGCAGTTACTCTATGGCACCTGA
MsSRS26	FORWARD	ACTTTGCCGCGCTATGTTCG
	REVERSE	AGCAAGTTCATCTTCACCATTGCC
MsSRS27	FORWARD	ACCAGGTCATGTTCATGCACC
	REVERSE	TGAACTGTGGCCAAGTAAGCA
MsSRS28	FORWARD	TGCTTATCGTGCTTCTGGAACTGG
	REVERSE	CTGGTGCTTCGGTGGATACTTGAC
