# Supplementary material for: Genome-wide identification, phylogenetic, and expression analysis under abiotic stress conditions of LIM gene family in Medicago sativa L
Source: PLoS One. 2021 Jun 30;16(6):e0252213. doi: 10.1371/journal.pone.0252213 (PMC8244919; doi:10.1371/journal.pone.0252213)
Supplement: S2 Table — (XLSX) [file pone.0252213.s002.xlsx]

## Sheet: Sheet1
S2 Table.The MsLIM protein sequences information
Gene name	Deduced protein sequences
MSLIM01	MSFTGTLDKCKACDKTVYVVDLLTLEGIPYHKSCLKCTHCKGNLTMSTYSSMDGVLYCKPHFEQLFKESGNFSKNFQAKSSEKINELMNRTPSRLSSMFSGTLDKCAVCTKTVYPLEKMSLEGECYHKTCFRCAHGGCHLTHSSYAALDGVLYCKHHFQQLFMEKGNYNHVLQAAANKKNSTPPPEPADEDEASKPEETEEQAEEKSEAAET
MSLIM02	MSFTGTLDKCKACDKTVYVVDLLTLEGIPYHKSCLKCTHCKGNLTMSTYSSMDGVLYCKPHFEQLFKESGNFSKNFQAKSSEKINELMNRTPSRLSSMFSGTLDKCAVCTKTVYPLEKMSLEGECYHKTCFRCAHGGCHLTHSSYAALDGVLYCKHHFQQLFMEKGNYNHVLQAAANKKNSTPPPEPADEDEASKPEETEEQAEEKSEAAET
MSLIM03	MSFTGTLDKCKACDKTVYVVDLLTLEGIPYHKSCLKCTHCKGNLTMSTYSSMDGVLYCKPHFEQLFKESGNFSKNFQAKSSEKINELMNRTPSRLSSMFSGTLDKCAVCTKTVYPLEKMSLEGECYHKTCFRCAHGGCHLTHSSYAALDGVLYCKHHFQQLFMEKGNYNHVLQAAANKKNSTPPPEPADEDEASKPEETEEQAEEKSEAAET
MSLIM04	MSFTGTLDKCKACDKTVYVVDLLTLENIPYHKSCFKCSHCKGNLTMSTYSSMDGILYCKTHFEQLFKESGNFSKNFAKSSDKANELNRTPSRLSSMFSGTLDKCATCSKTVYPLEKVTLEGEIYHKTCFRCAHAGCPLTHSSYAALDGVLYCRVHFAQLFMEKGNYSHVLKSAHKRNGSSSESVEVVEEPSQSAEAPEDHPEETS
MSLIM05	MSFIGTQQKCKACEKTVYPVDQLSADGTSYHKACFRCSHCKGTLKLSSYSSMEGVLYCKPHFEQLFKEHGNFSKNKNFQSPAKVADGTTPVLTRTPSKAAGMFSGTQEKCATCGKTAYPLEKVTVESQAYHKSCFKCSHGGCPITPSNYAALEGILYCKHHFSQLFKEKGSYNHLIKSASIKRAAASVPES
MSLIM06	MSFIGTQQKCKACEKTVYPVDQLSADGTSYHKACFRCSHCKGTLKLSSYSSMEGVLYCKPHFEQLFKEHGNFSKNKNFQSPAKVADGTTPVLTRTPSKAAGMFSGTQEKCATCGKTAYPLEKVTVESQAYHKSCFKCSHGGCPITPSNYAALEGILYCKHHFSQLFKEKGSYNHLIKSASIKRAAASVPES
MSLIM07	MSFIGTQQKCKACEKTVYPVDQLSADGTSYHKACFRCSHCKGTLKLSSYSSMEGVLYCKPHFEQLFKEHGNFSKNKNFQSPAKVADGTTPVLTRTPSKAAGMFSGTQEKCATCGKTAYPLEKVTVESQAYHKSCFKCSHGGCPITPSNYAALEGILYCKHHFSQLFKEKGSYNHLIKSASIKRAAASVPES
MSLIM08	MSFTGTQQKCKACDKTVHLVDTLSADGNVFHKNCFRCNQCNGLLAMSNYQSIEGVLYCKTHAEQLFKDSFATKKPQTAGKPSELPRAPSKLSAFFSGTQDKCSSCKKTVYPLEKLTVEGEFYHKSCFRCTHGGCFLSPSSYAALDGFIYCKPHFSQLFKAKGSYSYLSKQASIKKNEEMQQAAAEKNESAPASDTETETKEEQDPAVTQEV
MSLIM09	MSFTGTQQKCKACDKTVHLVDTLSADGNVFHKNCFRCNQCNGLLAMSNYQSIEGVLYCKTHAEQLFKDSFASKKPQTAGKPSELPRAPSKLSAFFSGTQDKCSSCKKTVYPLEKLTVEGEFYHKSCFRCTHGGCFLSPSSYAALDGFIYCKPHFSQLFKAKGSYSYLSKQASIKKNEEMQQAAAEKNESAPASDTETETKEEHDPAVTQEV
MSLIM10	MSFTGTQQKCKACDKTVHLVDTLSADGNVFHKNCFRCNQCNGLLAMSNYQSIEGVLYCKTHAEQLFKDSFASKKPQTAGKPSELPRAPSKLSAFFSGTQDKCSSCKKTVYPLEKLTVEGEFYHKSCFRCTHGGCFLSPSSYAALDGFIYCKPHFSQLFKAKGSYSYLSKQASIKKNEEMQQAAAEKNESAPASDTETETKEEHDPAVTQEV
MSLIM11	MSTYSSMDGILYCKTHFEQLFKESGNFSKNFAKSSDKANELNRTPSRLSSMFSGTLDKCATCSKTVYPLEKVTLEGEIYHKTCFRCAHAGCPLTHSSYAALDGVLYCRVHFAQLFMEKGNYSHVLKSAHKRNGSSSESVEVVEEPSQSAEAPEDHPEETS
MSLIM12	MDGILYCKTHFEQLFKESGNFSKNFAKSSDKANELNRTPSRLSSMFSGTLDKCATCSKTVYPLEKVTLEGEIYHKTCFRCAHAGCPLTHSSYAALDGVLYCRVHFAQLFMEKGNYSHVLKSAHKRNGSSSESVEVVEEPSQSAEAPEDHPEETS
MSLIM13	MDGILYCKTHFEQLFKESGNFSKNFAKSSDKANELNRTPSRLSSMFSGTLDKCATCSKTVYPLEKVTLEGEIYHKTCFRCAHAGCPLTHSSYAALDGVLYCRVHFAQLFMEKGNYSHVLKSAHKRNGSSSESVEVVEEPSQSAEAPEDHPEETS
MSLIM14	MASFAGTTQKCNTCEKKVYWVEQLTADNKVYHKSCFRCHHCKGTLKLSNYCSFEGVLYCKPHFDQLFKMTGSLDKSFEGIARIYRVERSTDQVEAYNKVSRFFAGTQEKCVGCKKTVYPIEKVAVDGESYHKTCFRCTHGGCIISPSNYVAHEHRLYCRHHHTQIFKQKGNFSQFDKVEQV
MSLIM15	MASFAGTTQKCNTCEKKVYWVEQLTADNKVYHKSCFRCHHCKGTLKLSNYCSFEGVLYCKPHFDQLFKMTGSLDKSFEGIARIYRVERSTDQVQAYNKVSRFFAGTQEKCVGCKKTVYPIEKVAVDGESYHKTCFRCTHGGCIISPSNYVAHEHRLYCRHHHAQIFKQKGNFSQFDKVEQV
MSLIM16	MASFAGTTQKCNTCEKKVYWVEQLTADNKVYHKSCFRCHHCKGTLKLSNYCSFEGVLYCKPHFDQLFKMTGSLDKSFEGIARIYRVERSTDQVQAYNKVSRFFAGTQEKCVGCKKTVYPIEKVAVDGESYHKTCFRCTHGGCIISPSNYVAHEHRLYCRHHHAQIFKQKGNFSQFDKVEQV
MSLIM17	MASFAGTTQKCNTCEKKVYWVEQLTADNKVFHKSCFRCHHCKGTLKLSNYCSFEGVLYCKPHFDQLFKMTGSLDKSFEGIARIYRVERSTDQVQAYNKVSRFFAGTQEKCVGCKKTVYPIEKVAADGESYHKTCFRCTHGGCIISPSNYVAHEHRLYCRHHHTQIFKQKGNFSQFDKIEQV
MSLIM18	MAFAGTTQKCMACSKTVYLVDKLTADNRIFHKACFRCHHCKGTLKLSNYNSFEGVLYCRPHFDQLFKRTGSLEKSFEGTPKIVKPERNIDNEKPAAAKASSMFGGTRDKCSGCQKTVYPTEKVTVNGTPYHKSCFKCCHGGCTISPSNYIAHEGKLYCKHHHIQLIKQKGNLSQLEGDHEKNAGKINGEEVAAET
MSLIM19	MAFAGTTQKCMACSKTVYLVDKLTADNRIFHKACFRCHHCKGTLKLSNYNSFEGVLYCRPHFDQLFKRTGSLEKSFEGTPKIVKPERNIDNEKPAAAKASSMFGGTRDKCSGCQKTVYPTEKVTVNGTPYHKSCFKCCHGGCTISPSNYIAHEGKLYCKHHHIQLIKQKGNLSQLEGDHEKNAGKINGEEVAAET
MSLIM20	MAFAGTTQKCMACSKTVYLVDKLTADNRIFHKACFRCHHCKGTLKLSNYNSFEGVLYCRPHFDQLFKRTGSLEKSFEGTPKIVKPERNIDNEKPAAAKASSMFGGTRDKCSGCQKTVYPTEKVTVNGTPYHKSCFKCCHGGCTISPSNYIAHEGKLYCKHHHIQLIKQKGNLSQLEGDHEKNAGKINGEEVAAET
MSLIM21	MAFAGTTQKCMACSKTVYLVDKLTADNRIFHKACFRCHHCKGTLKLSNYNSFEGVLYCRPHFDQLFKRTGSLEKSFEGTPKIVKPERNIDNEKPAAAKASSMFGGTRDKCSGCQKTVYPTEKVTVNGTPYHKSCFKCCHGGCTISPSNYIAHEGKLYCKHHHIQLIKQKGNLSQLEGDHEKNAGKINGEEVAAET
