# Supplementary material for: Genome-wide identification, phylogenetic, and expression analysis under abiotic stress conditions of LIM gene family in Medicago sativa L
Source: PLoS One. 2021 Jun 30;16(6):e0252213. doi: 10.1371/journal.pone.0252213 (PMC8244919; doi:10.1371/journal.pone.0252213)
Supplement: S3 Table — (XLSX) [file pone.0252213.s003.xlsx]

## Sheet: Sheet1
S3 Table. The LIM protein sequence information in this study
Gene name	Deduced protein sequences
MSLIM01	MSFTGTLDKCKACDKTVYVVDLLTLEGIPYHKSCLKCTHCKGNLTMSTYSSMDGVLYCKPHFEQLFKESGNFSKNFQAKSSEKINELMNRTPSRLSSMFSGTLDKCAVCTKTVYPLEKMSLEGECYHKTCFRCAHGGCHLTHSSYAALDGVLYCKHHFQQLFMEKGNYNHVLQAAANKKNSTPPPEPADEDEASKPEETEEQAEEKSEAAET
MSLIM02	MSFTGTLDKCKACDKTVYVVDLLTLEGIPYHKSCLKCTHCKGNLTMSTYSSMDGVLYCKPHFEQLFKESGNFSKNFQAKSSEKINELMNRTPSRLSSMFSGTLDKCAVCTKTVYPLEKMSLEGECYHKTCFRCAHGGCHLTHSSYAALDGVLYCKHHFQQLFMEKGNYNHVLQAAANKKNSTPPPEPADEDEASKPEETEEQAEEKSEAAET
MSLIM03	MSFTGTLDKCKACDKTVYVVDLLTLEGIPYHKSCLKCTHCKGNLTMSTYSSMDGVLYCKPHFEQLFKESGNFSKNFQAKSSEKINELMNRTPSRLSSMFSGTLDKCAVCTKTVYPLEKMSLEGECYHKTCFRCAHGGCHLTHSSYAALDGVLYCKHHFQQLFMEKGNYNHVLQAAANKKNSTPPPEPADEDEASKPEETEEQAEEKSEAAET
MSLIM04	MSFTGTLDKCKACDKTVYVVDLLTLENIPYHKSCFKCSHCKGNLTMSTYSSMDGILYCKTHFEQLFKESGNFSKNFAKSSDKANELNRTPSRLSSMFSGTLDKCATCSKTVYPLEKVTLEGEIYHKTCFRCAHAGCPLTHSSYAALDGVLYCRVHFAQLFMEKGNYSHVLKSAHKRNGSSSESVEVVEEPSQSAEAPEDHPEETS
MSLIM05	MSFIGTQQKCKACEKTVYPVDQLSADGTSYHKACFRCSHCKGTLKLSSYSSMEGVLYCKPHFEQLFKEHGNFSKNKNFQSPAKVADGTTPVLTRTPSKAAGMFSGTQEKCATCGKTAYPLEKVTVESQAYHKSCFKCSHGGCPITPSNYAALEGILYCKHHFSQLFKEKGSYNHLIKSASIKRAAASVPES
MSLIM06	MSFIGTQQKCKACEKTVYPVDQLSADGTSYHKACFRCSHCKGTLKLSSYSSMEGVLYCKPHFEQLFKEHGNFSKNKNFQSPAKVADGTTPVLTRTPSKAAGMFSGTQEKCATCGKTAYPLEKVTVESQAYHKSCFKCSHGGCPITPSNYAALEGILYCKHHFSQLFKEKGSYNHLIKSASIKRAAASVPES
MSLIM07	MSFIGTQQKCKACEKTVYPVDQLSADGTSYHKACFRCSHCKGTLKLSSYSSMEGVLYCKPHFEQLFKEHGNFSKNKNFQSPAKVADGTTPVLTRTPSKAAGMFSGTQEKCATCGKTAYPLEKVTVESQAYHKSCFKCSHGGCPITPSNYAALEGILYCKHHFSQLFKEKGSYNHLIKSASIKRAAASVPES
MSLIM08	MSFTGTQQKCKACDKTVHLVDTLSADGNVFHKNCFRCNQCNGLLAMSNYQSIEGVLYCKTHAEQLFKDSFATKKPQTAGKPSELPRAPSKLSAFFSGTQDKCSSCKKTVYPLEKLTVEGEFYHKSCFRCTHGGCFLSPSSYAALDGFIYCKPHFSQLFKAKGSYSYLSKQASIKKNEEMQQAAAEKNESAPASDTETETKEEQDPAVTQEV
MSLIM09	MSFTGTQQKCKACDKTVHLVDTLSADGNVFHKNCFRCNQCNGLLAMSNYQSIEGVLYCKTHAEQLFKDSFASKKPQTAGKPSELPRAPSKLSAFFSGTQDKCSSCKKTVYPLEKLTVEGEFYHKSCFRCTHGGCFLSPSSYAALDGFIYCKPHFSQLFKAKGSYSYLSKQASIKKNEEMQQAAAEKNESAPASDTETETKEEHDPAVTQEV
MSLIM10	MSFTGTQQKCKACDKTVHLVDTLSADGNVFHKNCFRCNQCNGLLAMSNYQSIEGVLYCKTHAEQLFKDSFASKKPQTAGKPSELPRAPSKLSAFFSGTQDKCSSCKKTVYPLEKLTVEGEFYHKSCFRCTHGGCFLSPSSYAALDGFIYCKPHFSQLFKAKGSYSYLSKQASIKKNEEMQQAAAEKNESAPASDTETETKEEHDPAVTQEV
MSLIM11	MSTYSSMDGILYCKTHFEQLFKESGNFSKNFAKSSDKANELNRTPSRLSSMFSGTLDKCATCSKTVYPLEKVTLEGEIYHKTCFRCAHAGCPLTHSSYAALDGVLYCRVHFAQLFMEKGNYSHVLKSAHKRNGSSSESVEVVEEPSQSAEAPEDHPEETS
MSLIM12	MDGILYCKTHFEQLFKESGNFSKNFAKSSDKANELNRTPSRLSSMFSGTLDKCATCSKTVYPLEKVTLEGEIYHKTCFRCAHAGCPLTHSSYAALDGVLYCRVHFAQLFMEKGNYSHVLKSAHKRNGSSSESVEVVEEPSQSAEAPEDHPEETS
MSLIM13	MDGILYCKTHFEQLFKESGNFSKNFAKSSDKANELNRTPSRLSSMFSGTLDKCATCSKTVYPLEKVTLEGEIYHKTCFRCAHAGCPLTHSSYAALDGVLYCRVHFAQLFMEKGNYSHVLKSAHKRNGSSSESVEVVEEPSQSAEAPEDHPEETS
MSLIM14	MASFAGTTQKCNTCEKKVYWVEQLTADNKVYHKSCFRCHHCKGTLKLSNYCSFEGVLYCKPHFDQLFKMTGSLDKSFEGIARIYRVERSTDQVEAYNKVSRFFAGTQEKCVGCKKTVYPIEKVAVDGESYHKTCFRCTHGGCIISPSNYVAHEHRLYCRHHHTQIFKQKGNFSQFDKVEQV
MSLIM15	MASFAGTTQKCNTCEKKVYWVEQLTADNKVYHKSCFRCHHCKGTLKLSNYCSFEGVLYCKPHFDQLFKMTGSLDKSFEGIARIYRVERSTDQVQAYNKVSRFFAGTQEKCVGCKKTVYPIEKVAVDGESYHKTCFRCTHGGCIISPSNYVAHEHRLYCRHHHAQIFKQKGNFSQFDKVEQV
MSLIM16	MASFAGTTQKCNTCEKKVYWVEQLTADNKVYHKSCFRCHHCKGTLKLSNYCSFEGVLYCKPHFDQLFKMTGSLDKSFEGIARIYRVERSTDQVQAYNKVSRFFAGTQEKCVGCKKTVYPIEKVAVDGESYHKTCFRCTHGGCIISPSNYVAHEHRLYCRHHHAQIFKQKGNFSQFDKVEQV
MSLIM17	MASFAGTTQKCNTCEKKVYWVEQLTADNKVFHKSCFRCHHCKGTLKLSNYCSFEGVLYCKPHFDQLFKMTGSLDKSFEGIARIYRVERSTDQVQAYNKVSRFFAGTQEKCVGCKKTVYPIEKVAADGESYHKTCFRCTHGGCIISPSNYVAHEHRLYCRHHHTQIFKQKGNFSQFDKIEQV
MSLIM18	MAFAGTTQKCMACSKTVYLVDKLTADNRIFHKACFRCHHCKGTLKLSNYNSFEGVLYCRPHFDQLFKRTGSLEKSFEGTPKIVKPERNIDNEKPAAAKASSMFGGTRDKCSGCQKTVYPTEKVTVNGTPYHKSCFKCCHGGCTISPSNYIAHEGKLYCKHHHIQLIKQKGNLSQLEGDHEKNAGKINGEEVAAET
MSLIM19	MAFAGTTQKCMACSKTVYLVDKLTADNRIFHKACFRCHHCKGTLKLSNYNSFEGVLYCRPHFDQLFKRTGSLEKSFEGTPKIVKPERNIDNEKPAAAKASSMFGGTRDKCSGCQKTVYPTEKVTVNGTPYHKSCFKCCHGGCTISPSNYIAHEGKLYCKHHHIQLIKQKGNLSQLEGDHEKNAGKINGEEVAAET
MSLIM20	MAFAGTTQKCMACSKTVYLVDKLTADNRIFHKACFRCHHCKGTLKLSNYNSFEGVLYCRPHFDQLFKRTGSLEKSFEGTPKIVKPERNIDNEKPAAAKASSMFGGTRDKCSGCQKTVYPTEKVTVNGTPYHKSCFKCCHGGCTISPSNYIAHEGKLYCKHHHIQLIKQKGNLSQLEGDHEKNAGKINGEEVAAET
MSLIM21	MAFAGTTQKCMACSKTVYLVDKLTADNRIFHKACFRCHHCKGTLKLSNYNSFEGVLYCRPHFDQLFKRTGSLEKSFEGTPKIVKPERNIDNEKPAAAKASSMFGGTRDKCSGCQKTVYPTEKVTVNGTPYHKSCFKCCHGGCTISPSNYIAHEGKLYCKHHHIQLIKQKGNLSQLEGDHEKNAGKINGEEVAAET
AtWLIM1	MAFAGTTQKCMACDKTVYLVDKLTADNRVYHKACFRCHHCKGTLKLSNYNSFEGVLYCRPHFDQNFKRTGSLEKSFEGTPKIGKPDRPLEGERPAGTKVSNMFGGTREKCVGCDKTVYPIEKVSVNGTLYHKSCFKCTHGGCTISPSNYIAHEGKLYCKHHHIQLIKEKGNLSQLEGGGENAAKDKVVAA
AtWLIM2a	MSFTGTQQKCRACEKTVYPVELLSADGISYHKACFKCSHCKSRLQLSNYSSMEGVVYCRPHFEQLFKESGSFSKNFQSPAKPLTDKPTPELNRTPSRLAGMFSGTQDKCATCTKTVYPIEKVTVESQCYHKSCFKCSHGGCPISPSNYAALEGILYCKHHFAQLFKEKGSYNHLIKSASIKRATAAATAAAAAVAAVPES
AtWLIM2b	MSFTGTQQKCKACEKTVYAVELLSADGVGYHKSCFKCTHCKSRLQLSSYSSMEGVLYCKPHFEQLFKESGSFNKNFQSPAKSADKSTPELTRTPSRVAGRFSGTQEKCATCSKTVYPIEKIHNPLSYRELARKPNVLHRCIDPGDIGSCYFNLHVTVESQTYHKSCFKCSHGGCPISPSNYAALEGILYCKHHFAQLFKEKGSYNHLIKSASIKRSAAAAVAAGVPAASVPES
AtPLIM2	MAAFTGTTDKCKACDKTVYVMDLMTLEGMPYHKSCFRCSHCNGTLVICNYSSMDGVLYCKTHFEQLFKESGNFSKNFQTAGKTEKSNDATKAPNRLSSFFSGTQDKCAACKKTVYPLEKMTMEGESYHKTCFRCAHSGCPLTHSSYAALDGVLYCKVHFSQLFLEKGNYNHVLQAAANHRRSTAEEDKTEPKEDEANPTEEETSDAAAEEHES
AtPLIM2b	MSFTGTLDKCNVCDKTVYVVDMLSIEGMPYHKSCFRCTHCKGTLQMSNYSSMDGVLYCKTHFEQLFKESGNFSKNFQPGKTEKPELTRTPSKISSIFCGTQDKCAACEKTVYPLEKIQMEGECFHKTCFRCAHGGCTLTHSSYASLDSVLYCRHHFNQLFMEKGNYAHVLQAANHRRTASGNTLPPEPTEDVAVEAKEENGVSES
AtPLIM2c	MAAFTGTTDKCKACDKTVYVMDLMTLEGMPYHKSCFRCSHCNGTLVICNYSSMDGVLYCKTHFEQLFKESGNFSKNFQTAGKTEKSNDATKAPNRLSSFFSGTQDKCAACKKTVYPLEKMTMEGESYHKTCFRCAHSGCPLTHSSYAALDGVLYCKVHFSQLFLEKGNYNHVLQAAANHRRSTAEEDKTEPKEDEANPTEEETSDAAAEEHES
NtWLIM1	MAFAGTTQKCMACDKTAYLVDKLTADNRIYHKACFRCHHCKGTLKLGNYNSFEGVLYCRPHFDQLFKQTGSLDKSFEGTPKIVKPQKPIDSGKPQVAKVTSMFGGTREKCFGCKKTVYPTEKVSVNGTPYHKSCFKCSHGGCVISPSNYIAHEGRLYCKHHHIQLIKEKGNLSKLEGDHEMNSTTTTEVTAES
NtLIM1	MAFAGTTQKCMACDKTVYLVDKLTADNRIYHKACFRCHHCKGTVKLGNYNSFEGVLYCRPHFDQLFKQTGSLDKSFEGTPKIVKPQKPIDSEKPQVAKVTSMFGGTREKCFGCKKTVYPTEKVSANGTPYHKSCFQCSHGGCVISPSNYTAHEGRLYCKHHHIQLIKEKGNLSKLEGDHEMNSTTTTEVTAESYTADQVD
NtPLIM1a	MTFAGTTQKCSACEKTVYLVDRLAADNRIYHKACFRCYHCKSTLKLSNFNSFEGVIYCRPHFDQLFKRTGSLDKSFEGTPKVTKPEKPVDNENGSGTKVSSLFAGTREKCVGCTKTVYPIEKVSVNGTAYHKACFKCSHGGCTISPSNYIAHEGRLYCKHHHIQLFKEKGNYSQLESDHETDPALSTQSLT
NtPLIM1b	MTFAGTTQKCSACEKTVYLVDRLAADNRIYHKACFRCYHCKSTLKLSNFNSFEGVIYCRPHFDQLFKRTGSLDKSFDGTPKVTKPEKSVENENGSGSKVSSLFAGTREKCVGCTKTVYPIEKVSVNGTAYHKGCFKCSHGGCTISPSNYIAHEGRLYCKHHHIQLFKEKGNYSQLESDHET
NtβLIM1a	MATFGGTTQKCKGCEKTVYLVDQLTADNKVYHKACFRCHHCKGTLKLSNYNSFEGVLYCRPHFDQLFKMTGSLDKSFEGAPKTVRERSADQGQSNSKVSSLFGGTQDKCVACKKTVYPLEKVAVDGTSYHRACFKCSHGGCVISPSNYVAHEHKLYCRHHHTQLFKERGNFSQMEDRDKIKGVTENTKA
NtβLIM1b	MATFGGTTQKCKACEKTVYLVDQLKADSKVYHKSCFRCHHCKGTLKLSNYNSYEGVLYCRPHFDQLFKMTGSLNKSFEVGAPRTARERSADQGQSNSKVSALFGGTQDKCVSCKKTVYPLEKVAVDGTSYHRACFKCSHGGCVISPSNYVAHDHKLYCRHHHTQLFKQRGNFSHMEDNEKIKGVIANGKA
NtWLIM2	MSFIGTQQKCKACEKTVYPVELLSADGVNYHKSCFKCSHCKGTLKLSNFSSMEGVLYCKPHFEQLFKESGNFNKNFQSPAKSAEKLTPELTRSPSKAAGMFSGTQEKCATCGKTAYPLEKVTVENQSYHKTCFKCSHGGCSLSPSNYAALNGILYCKPHFSQLFKEKGSYNHLIKSASMKRPAATVPDS
NtPLIM2	MAFTGTLDKCSACDKTVYFVDLLSADGVTYHKSCFKCSHCKGTLVMSNYSSMEGVLYCKHHFEQLFKESGNFTKNFQNSKAERQNSLTRAPSKLSAMFSGTQDKCAACDKTVYPLEKVTMEGESFHKSCFKCAHGGCPLTHATYASLDGNLYCKHHFAQLFMEKGNYQHVLKAANNKKSSAAVTPVNETEENAAEEENNKEPENAEEPQQQS
NtδLIM2	MSFSGTQTKCKACDKAVYAAEVISASGVNYHNTCFRCSHCNGRLALSNYSSLDGALFCKPHFEQLLKEKGSASFKSTSLGRNNDLNRCPSKLSSLFSGTQEKCAACKKTVYPLEKVTVDGEFYHQSCFKCAHGGCKLTTSSYAALDGLLYCKPHFSQLFKEKGSYNHLTTTTNKKNSGPNDEQEISTTTEAEPQAAEETQD
MtWLIM1	MAFAGTTQKCMACNKTVYLVDKLTADNRIFHKACFRCHHCKGTLKLSNYNSFEGVLYCRPHFDQLFKRTGSLEKSFEGTPKIVKPERNIDNEKPAAAKASSMFGGTRDKCSGCQKTVYPTEKVTVNGTPYHKSCFKCCHGGCTISPSNYIAHEGKFYCKHHHIQLIKQKGNLSQLEGDHEKNAGKINGEEVAAET
MtWLIM2	MSFIGTQQKCKACEKTVYPVDQLSADGTSYHKACFRCSHCKGTLKLSSYSSMEGVLYCKPHFEQLFKEHGNFSKNKNFQSPAKVADGTTPVLTRTPSKAAGMFSGTQEKCATCGKTAYPLEKVTVESQAYHKSCFKCSHGGCPITPSNYAALEGILYCKHHFSQLFKEKGSYNHLIKSASIKRAAASVPES
GmWLIM1a	MAFAGTTQKCMACDKTVYLVDKLTADNRVYHKACFRCHHCKGTLKLSNYNSFEGVLYCRPHFDQLFKRTGSLDKSFEGTPKIAKPEKTGEEKPAATKVSSMFGGTRDKCAGCQKTVYPTEKVTVNGTPYHKSCFKCTHGGCVISPSNYIAHEGKLYCKHHHIQLIKEKGNLSQLEGDHEKSTEEEKINGEVVAAET
GmWLIM1b	MAFAGTTQKCMACDKTVYLVDKLTADNRVFHKACFRCHHCKGTLKLSNYNSFEGVLYCKPHFDQLFKRTGSLDKSFEGTPKIAKPEKNLEEKPAAAKVSSMFGGTRDKCAGCQKTVYPTEKVTVNGTPYHKSCFKCCHGGCVISPSNYIAHEGKLYCKHHHVQLIKEKGNLSQLEGDNEKSATNGKINGEEVATET
GmβLIM1	MASFAGTTQKCKACEKTVYLVDQLTADNKIYHKSCFRCYHCKGTLKLSNYCSFEGVLYCKPHFDQLFKKTGSLDKSFEGIPRTARLERSADQVQTNTKVSNLFAGTQEKCVACKKTVYPIEKVAVDGTSYHKACFRCTHGGCVISPSNYVAHEHRLYCRHHHTQLFKQKGNFSQLDKQENDEGVTENRITE
GmWLIM2	MSFIGTQQKCKACEKTVYPVDQLSADGTAYHKACFRCSHCKGTLKLSNYSSMEGVLYCKPHYEQLFKESGSFSKNFQSPAKLADKTTPELTRSPSKAASMFSGTQEKCATCGKTAYPLEKVTVEGQAYHKSCFKCSHGGCPITPSNYAALEGILYCKHHFSQLFKEKGSYNHLTKSASVKRAAAATAAATTAASVPES
SlLIM01	MAFTGTLDKCSACDKTVYFVDLLSADGVTYHKSCFKCSHCKGTLVTRAPSKLSALFSGTQDKCAACDKTVYPLEKVTMEGESFHKSCFKCAHGGCALTHATYASLDGNLYCKHHFAQLFMEKGNYQHVLKAANNKKNSAAVTPLNDDENNAVENSST
SlLIM02	MAFTGTLDKCSACDKTVYFVDLLSADGVTYHKSCFKCSHCKGTLVMSNYSSMDGILYCKTHFEQLFKESGNFSKNFQNSAKSERQNSLTRAPSKLSALFSGTQDKCAACDKTVYPLEKVTMEGESFHKSCFKCAHGGCALTHATYASLDGNLYCKHHFAQLFMEKGNYQHVLKAANNKKNSAAVTPLNDDENNAVENSSTEENSNDDNNTNKEPENAEESQES
SlLIM03	MATFGGTTQKCKACEKTVYLVDQLKADSRVYHKACFRCNHCKGTLKLGNYNSYEGVLYCRPHFDQLFKMTGSLNKSFEGGPRTVKERSLDKAQANNKVSALFGGTQDKCVACKKTVYPLEKVAVDGTSYHRPCFKCSHGGCVISPSNYVAHDHKLYCRHHHTQLFKQRGNFSHMEDHEKIKGVIENGKA
SlLIM04	MAFAGTTQKCMACDKTVYLVDKLTADNRIYHKACFRCHHCKGTLKLGNYNSFEGVLYCRPHFDQLFKQTGSLDKSFEGTPKIVKPQKLIDSEKPQVAKVTSMFGGTREKCFGCKNTVYPTEKVSVNGTPYHKNCFKCSHGGCVISLSNYIAHEGRLYCKHHHIQLIKEKGNLSKLEGDHETIPAITTEVTAES
SlLIM05	MAFTGTLDKCKACDKTVYFVDLLSADGATFHKSCFKCSHCKGTLVMSNYSSMDGVLYCKPHFEQLFKESGNFSKNFQTSSKSEKESSLAKAPSKVSAMFSGTQDKCAACSKTVYPLEKVILEGEAFHKSCFKCAHGGCALTHATYAALDGVLYCKHHFAQLFMEKGSYQHVLKATTNKKSTVTPVDDDDNNNNNNNNDDDDKPANEEDKANDHDKADEKEPNDENEQS
SlLIM06	SDLGVEIMSFTGTQQKCKACEKTVYPVELLSADGISYHKSCFKCTHCKGTLKLSSYSSMEGVLYCKPHFEQLYKESGNFNKNFQSPVKSAEKLTPMLTKSPSKAAGMFSGTQEKCATCGKTAYPLEKVTVENQSYHKSCFKCSHGGCSLNPSNYAALDGILYCKPHFSQLFKEKGSYNHLIKSASMKRPAATVPDS
SlLIM07	MASFGGTTQKCKACEKTVYLVDQLTADNKVYHKACFRCHHCKGTLKLSNYNSFEGVLYCRPHFDQLFKMTGSLDKSFEGAPKTVRERSADQVLFEHTSSSTFTTYIFVHFSLPADLIIDCLVFISQGSNSKVSSLFGGTQDKCVACKKTVYPLEKVAVDGTSYHRPCFKCSHGGCVISPSNYVAHEHRLYCRHHHTQLFKERGNFSQMEDHEKN*
SlLIM08	MTFAGTTQKCNACDKTVYLVDRLAADNRVYHKACFRCYHCKSTLKLSNFNSFDGVIYCRPHFDQLFKRTGSLDKSFEGTPKITKPEKTVDNENGTSNKVSSLFAGTREKCVCCTKTVYPIEKVTVNGAAYHKACFKCSHGGCTISPSNYIAHEGTLYCKHHHIQLFKEKGNYSQLEIDHEIEPALPPQIAMES
SlLIM09	MAFAGTTQKCMACEKTVYLVDKLTADNRVFHKACFRCHHCKGTLKLSNYNSFEGVLYCRPHFDQLFKRTGSLDKSFEGTPKIVKPEKDEKPHAAKVSSMFVGTREKCFGCKNTVYPTEKVSVNGTPYHKSCFKCSHGGCVISPSNYIAHEGRLYCKHHHVQLIKEKGNLSQLEGDHDKNSSVRTTES
SlLIM10	MSNYSSMDGVLYCKTHFEQLFKECGNFSKNFQTSPKPDKENALARTPSKLSAMFSGTQDKCAACTKTVYPLEKVTMEGESFHKSCFKCAHGGCPLTHATYASLDGILYCKHHFAQLFMEKGTYQHVLEAANNKKNADQAAAIEVVEDEATTTDEQPEKEPHEEESQE
CqLIM01	MAFTGTLDKCKACDKTVYFVDLLSADGATFHKSCFRCSHCNGTLVMSNYSSMDGVLYCKTHFEQLFKESGDFRKNFQAGPKTDRQYEQGRTPNKLSSFFSGTQEKCPACNKTVYPLEKITMEGESYHKTCFRCAIGGCSLTHSSYAALDGILYCRHHFQQLFMEKGTYSHVKAAAKKNASSLSEAREDEPTEPVAEAKAAVETETIPAEETAEA
CqLIM02	MASFGGTTQKCKACEKTVYLVDQLTADSKVYHKACFRCHHCKSTLKLHNYSSFEGVLYCKPHFDQLFKMTGSLDKSFEAAPRAVRERSSEQVQTSSKVSSMFGGTQEKCVSCQKTVYPIEKVAVDGSSYHKGCFRCCHGGCVISPSNYVAHEHRLYCRHHHSQLFKQKGNFSQLATQHHANGISDGVINGVSNGVTSEVTNGVANGVAEGVTENTVASA
CqLIM03	MSFTGTQQKCKVCDKTVYVMDQLSADGIAYHKSCFKCNHCKSRLQLHSFSSMEGVLYCKPHFEQLFKESGNFNKNFQSPPTRLLAEKSPDMKPELTRSPSKAASMFSGTQEKCTTCSKTVYPIEKVTVENQFYHKSCFKCSHGGCSITPSNYAALDGILYCKHHFSQLFREKGSYAHIMKSASIKRAAALVPEGVAAAVPAPES
CqLIM04	MYRFEVMWLRDENCAEIIANAWEAGGDIVSKIACTSNRLSKWSKEKFGDFAKEMADCRAHMKCLMSEYQSDDIIAQMRALDDRMDESESREEAYWRQRSRQDWLKNEYRDEEVITEVLVSYFEELFATSSLTDMEAVIEKVESKVTESQHCSLAAPFIAGESKSSSKLSSMFSGTQDKCATCKKIAYPLEKIVVEGENYHKSCFRCAKGGCFLSASNYAALDGYLYCKPHFAQLFKEKGSYNYLKNSISMKKNNFAPPSLEENKQHTTSELEVAQGKEKESSQEE
CqLIM05	MATITSTNPKCKACDKTVYLVDKLTADNKVYHKACFRCHHCKGTLKLSNYNSFEGVLYCRPHFDQLFKLTGSLDKSFEGTPKTKPDRTVDSEKPPSKVSSMFGGTRDKCAGCSKTAYPTEKVTVNGSAYHKSCFKCFQGGCTISPSNYIGHEGRLYCKHHHTQLIKEKGNLSQLEGDLENSTKIREVAAES
CqLIM06	MSFTGTQQKCKVCDKTVYVMDQLSADGVAYHKSCFKCNHCKSRLQLHSFSSMEGVLYCKPHFEQLFKESGNFNKNFQSPPTRLLAEKSPDLKPELTRSPSKAASMFSGTQEKCTTCSKTVYPIEKVTVENQFYHKSCFKCSHGGCSITPSNYAALDGILYCKHHFSQLFREKGSYAHIMKSASIKRAAALVPEGVAAAVPAPES
CqLIM07	MASFGGTTQKCKACEKTVYLVDQLTADSKVYHKACFRCHHCKNTLKLHNYSSFEGVLYCKPHFDQLFKMTGSLDKSFEAAPRAVRERSSEQGQTSSKVSSMFGGTQEKCVSCKKTVYPIEKVAVDGNSYHKGCFRCCHGGCVISPSNYVAHEHRLYCRHHHSQLFKQKGNFSQLATQHHANGISDGITNGVSNGVTSEVTNGVANGVAEGVTENTVASA
CqLIM08	MAFTGTLDKCKACDKTVYFVDLLSADGATFHKSCFRCSHCNGTLVMSNYSSMDGVLYCKTHFEQLFKESGDFRKNFQTGPKTDRQYEQGRTPNKLSSFFSGTQEKCPACNKTVYPLEKITMEGESYHKTCFRCAIGGCSLTHSSYAALDGILYCRHHFQQLFMEKGSYSHVKAAAKKNASSLVEAREDEPEANTAELVVEAKAAVETETIPADKTAEA
CqLIM09	MATITSTNPKCKACDKTVYLVDKLTADNKVYHKACFRCHHCKGTLKLSNYNSFEGVLYCRPHFDQLFKLTGSLDKSFEGTPKTKPDRLVDSEKPPSKVSSMFGGTRDKCAGCSKTAYPTEKVTVNGSAYHKSCFKCFQGGCTISPSNYIGHEGRLYCKHHHTQLIKEKGNLSQLEGDLENSTKQWISRMRNRVEDILGVDLAEAIREDREDGHGCARELRFDSEMGSDYESVHGGENLGSDYESVHGGENLGSDYESVHGENVVDGEGFTTPKKGRKMVQTVFGVEEEIPPPILGMVFGSWDELDTYFWSYARQKGFGIVRAASGWVKVKKELGTGKCCKQRRNAKWTCDCYGRPSRKRKVDPLKE
ZmWLIM1	MATSFQGTTTKCTACDKTVYLVDKLTADNRIYHKACFRCHHCKGTLKLANYNSFEGVLYCRPHFDQLFKRTGSLDKSFEGTPKVVKPERNVGNENATKVSSAFAGTREKCVGCSKTVYPTERVTVNNTMYHKSCFKCCHGGCTISPSNYIAHEGKLYCKHHHIQLIKEKGNFSQLENDHEKTSQAGSLEEDEQEY
ZmWLIM2	MFSGTQQKCKVCTKTVYPMDQLSTDGVVFHRSCFKCQHCKSTLSLSNYSSFEGVPYCKTHFEQLFKETGSYNKSFQSQSPAKITPEKLAPELTRSPSKAARMFSGTQDKCATCGKTAYPLEKVTVEEKSYHKSCFKCSHGGCAITPSNYAALEGILYCKHHFSQLFKEKGSYNHLIKCASVKRAAEAQPEQPASDSSS
ZmPLIM2a	MSFTGTQDKCTACDKTVHFIDLLTADGAIYHKTCFKCSHCKGVLSMCSYSSMDGVLYCKTHFEQLFKETGSFSKNFTPGGKSSDKGELTRAPSKLSSAFSGTQDKCAACQKTVYPLEKLTLEGESYHKSCFKCSHGGCILTTSSYAALNGVLYCKIHFAQLFMEKGSYNHMNKKSPSQEVLPDVADEEQPPEPAPPQDEKEEDN
ZmPLIM2b	MSFTGTQDKCKACDKTVHIIDLLTADGVSYHKTCFKCSHCKGVLSISSYSSMDGVLYCKTHFEQLFKETGTFSKNFQGGASSNKNDQAKAPSKLSSAFSGTQDKCAACQKTVYPLEKMTLEGESYHKSCFKCSHGGCILTTSSYAALNGVLYCKIHFSQLFKEKGSYNHLIETAQTKKNEAAEAGPEPPADAGAAEPEAPAQSA
OsWLIM1	MATSFQGTTTKCMACDKTVYLVDKLTADNRVYHKACFRCHHCKGTLKLANYNSFEGVLYCRPHFDQLFKRTGSLDKSFEGTPKVVKPEKTVENENAIKVSSAFAGTREKCVGCNKTVYPIERVTVNNTMYHKSCFKCCHGGCTISPSNYIAHEGKLYCKHHHIQLIKEKGNFSQLENDHEKASQSGSVEDEDSEY
OsLIM	MAAAAWGGTTQKCDSCGRTVYPVEELAADGRVYHRPCFRCTHCKATLQFSNYSSVEGVLYCKPHYDQILKSTGSLEKSFEGTSKSAKAEKSNGNKGQPNRFSSMFVGTQDKCVVCNKTVYPLEKVNLNGSSYHKSCFRCTHGGCTLSPSNNVTHEGKLYCKTHHSQLFMVKGNFSNFEDSTPNAKVDIEKQPEHEDATKNPGGPGQGDGLTEKPLESELTPEKPSQDDIVAEKQSQSSVDVPKQSESSTTVQRSEEGERVTKGESNSHVVSKKPLESSVEKPFQSSAVNLQPSGSSAAVRKPWQRNLPTDKPLLSNTTTEKSTPSSAAIEESLPSNGVDAKQPESSTASTVVKRPWQRRVATENLPQSISPSDKPSSTSADDVKPSENSKLIRKPWQRA…
OsWLIM2	MFSGTQQKCKVCTKTVYPMDQLSTDGVVFHRSCFKCQHCKSTLSLGNYSSIEGVPYCKPHFEQLFKETGSYNKSFQSPAKPASEKLTPELTRSPSKAARMFSGTQEKCATCSKTAYPLEKVTVEGQAYHKSCFKCSHGGCAISPSNYAALEGILYCKHHFSQLFKEKGSYNHLIKCASVKRAEAQPAPPPAAADSS
OsPLIM2a	MSFTGTQDKCKACDKTVHFIDLLTADGVSYHKTCFKCSHCKGTLSMCNYSSMDGVLYCKTHFEQLFKETGSFSKKFSQGGKSSEKSDQGRAPSKLSSAFSGTQDKCAACQKTVYPLEKLTLEGESYHKSCFKCSHGGCILTTSSYAALNGILYCKIHFSQLFKEKGSYNHLIQTAQSKQKESEEAAPVAATEASEKEQEVPPQDAT
OsPLIM2b	MSFTGTQDKCTACDKTVHFIDLLTADGVPYHKTCFKCSHCKGILSMCSYSSMDGVLYCKTHFEQLFKETGSFSKKFAPGCRSTDKELARAPSKICSAFSGTQDKCAACQKTVYPLEKLTLEGESYHKSCFKCSHGGCILTTSSYAALNGVLYCKIHFGQLFMEKGSYNHMKKKSESQEVLPEVVPEEQPAPPPPDENREDN
OsPLIM2c	MTFSGTQDKCNACDKTVHFIDLLTADSIPYHKSCFRCSHCKGTLSMCSYSSMDGVLYCKTHFEQLFKETGTFKKNFPSGTKANSEQAKIPSKLSSVFCGTQDKCTACKKTVYPLEKMTMEGECYHRTCFKCAHGGCLLTNASYASHNGILYCQNHFWQLFKKSGSYDNLLKPASAAAENTVESEVAVAEPAKEDPETEEAAKEEEEEASPEQVAEAVVEDQEHS
TaWLIM1	MATSFQGTTTKCNACDKTVYLVDKLTADNRVYHKACFRCHHCKGTLKLANYNSFEGVLYCRPHFDQLFKRTGSLDKSFEGTPKVVKPERNVGNENATKVSSAFAGTREKCFGCSKTVYPIERVTVNNTMYHKSCFKCCHGGCTISPSNYIAHEGKLFCKHHHTQLIKEKGNFSQLENDHDKTSQSAGSVDDEDSEY
TaWLIM2	MFSGTQQKCKVCTKTVYPMDQLSTDGAVFHRACFKCHHCKSTLSFSSYSSFEGVPYCKPHFAQLFKETGSYNKSFQSQSPAKSATEKLTPELTRSPSKAAGMFSGTQDKCATCGKTAYPLEKVTVEEKSYHKSCFKCSHGGCALSPSNYAALEGILYCKHHFSQLFKEKGSYNHLIKCASVKRAAEAQTAQAAAQTAPAAAESS
TaPLIM2a	MTFYGTQDKCKACDKTVHFIDLLTADGIPYHKYCFKCSHCKGTLSMCSYSSMDGVLFCKTHFEQLFKETGSFKKNFPTCAKANNEQSKVPNKYGSVFCGTQDKCAACKKTVYPLEKMTLEGEPYHKTCFKCAHGGCILTTASYASLNGILYCQNHFWQLFKETGSYSNLLKPASAKNADEPEAAKEEEQAPEAVEEQAPEAVEDQEHS
TaPLIM2b	MSFTGTQDKCFACEKTVHFIDLLTADGVIYHKTCFKCSHCKGILSMCSYSSMDGVLYCKTHFEQLFKETGSFSKKFTPGNKSGDKNELSRAPSKLSAAFSGTQDKCAACTKTVYPLEKMTLEGDAYHKSCFKCSHGGCILTTSSYAALNGVLYCKIHFQQLFMEKGSYSHMKKKSPSQEVLPDLVAAAAEEQPAAEAAPPQDEE
TaPLIM2c	MSFTGTQDKCKTCDKTVHFIDLLTADGVSYHKTCFKCSHCKGTLSMCNYSSMDGVLYCKTHFEQLFKETGNFSKNFTPGGKSAEKSEAKAPSKMSSAFSGTQDKCAACQKTVYPLEKLTLEGECYHKSCFKCSHGGCILTTSSYAALNGILYCKIHFSQLFKEKGSYNHLIKTAQTKKENVEAAAAAEAGAEAAAAAAAAAAEPEAPPQDEE
