# Supplementary material for: Genome-wide identification, phylogenetic, and expression analysis under abiotic stress conditions of LIM gene family in Medicago sativa L
Source: PLoS One. 2021 Jun 30;16(6):e0252213. doi: 10.1371/journal.pone.0252213 (PMC8244919; doi:10.1371/journal.pone.0252213)
Supplement: S4 Table — (XLSX) [file pone.0252213.s004.xlsx]

## Sheet: Sheet1
S4 Table.Consiconserved motifs of MSLIM
Logo	Name
Motif1	TVYPLEKVTVEGEIYHKTCFRCAHGGCPJSPSNYAALEGVLYCKHHFAQL
Motif2	VYLVDQLTADNKVYHKSCFRCHHCKGTLKLSNYSSFEGVLYCKPHFEQLF
Motif3	GKANELNRAPSKLSSMFSGTQDKCAGCKK
Motif4	MSFAGTTQKCKACEK
Motif5	FMEKGNYSHVLKSAHKKKNSSSESVEAEEEESQSAEETEDH
Motif6	KZKGNFSKNFK
Motif7	RTGSLEKSFEGTPKI
Motif8	DHEINAGKINGEEVA
Motif9	EEHDPAVTQEV
Motif10	DSFASKKPQTA
