# Supplementary material for: Genome-wide identification, phylogenetic, and expression analysis under abiotic stress conditions of LIM gene family in Medicago sativa L
Source: PLoS One. 2021 Jun 30;16(6):e0252213. doi: 10.1371/journal.pone.0252213 (PMC8244919; doi:10.1371/journal.pone.0252213)
Supplement: S5 Table — (XLSX) [file pone.0252213.s005.xlsx]

## Sheet: Sheet1
S5 Table. Relative expression of 21 genes by qRT-PCR
	4°C low temperature					200 mmol/L Nacl
	0h	3h	6h	9h	12h	0h	3h	6h	9h	12h
MSLIM01	1	0.605807	0.37	9.27555	17.1775	1	0.12	0.303927	1.97903	1.03589
MSLIM02	1	1.08164	2.11335	27.7515	31.8654	1	16.8799	127.489	258.431	16.8623
MSLIM03	1	4.28294	0.08	0.477911	1.22883	1	0.13	1.11386	4.50623	0.06
MSLIM04	1	3.71439	0.111024	109.212	227.1	1	0.177346	67.5192	515.717	14.9649
MSLIM05	1	10.005	19.1456	1.42013	7.44204	1	3.06058	3.78292	10.0347	0.255601
MSLIM06	1	3.29182	5.75374	0.935416	3.39969	1	1.05896	0.899028	2.04215	0.105781
MSLIM07	1	2.25137	3.92722	0.97803	1.86962	1	0.57709	0.479847	1.04189	4.89477
MSLIM08	1	14.6138	2.17879	4.13339	8.06357	1	26.4265	3.99322	7.54171	0.612155
MSLIM09	1	8.439	3.78949	70.2309	169.359	1	117.424	62.0849	121.011	1.0832
MSLIM10	1	4.55043	1.0359	2.02639	4.74562	1	5.52858	13.9223	32.6277	0.503486
MSLIM11	1	12.0926	0.166667	0.533333	0.458317	1	0.123333	0.22	0.29	0.14
MSLIM12	1	15.7537	0.167201	0.838811	2.45923	1	2.3878	9.67222	16.7843	4.31267
MSLIM13	1	173.617	0.517717	26.5833	32.5717	1	100.878	20.37	58.1267	0.33
MSLIM14	1	0.558033	0.409186	1.13118	0.503293	1	8.15052	2.35945	2.2477	0.126667
MSLIM15	1	16.0785	0.511974	1.24796	1.90978	1	8.24954	3.99673	13.9995	0.12
MSLIM16	1	37.59	0.655418	2.50893	0.700065	1	10.2135	2.5619	2.74666	0.226667
MSLIM17	1	14.8968	0.5	0.999221	0.248946	1	0.578419	2.06862	2.02105	0.183333
MSLIM18	1	3.30929	2.21333	0.148409	2.17291	1	0.475379	0.427041	3.44805	0.20132
MSLIM19	1	4.54239	2.44423	0.583833	1.10914	1	0.581847	0.578577	2.1313	0.242757
MSLIM20	1	44.01	8.81	2.22618	15.9267	1	3.52304	6.3362	12.86	0.54202
MSLIM21	1	30.5707	2.40457	0.28431	8.38327	1	1.12625	0.945462	2.62296	0.263641
