# Supplementary material for: Genome-wide identification, phylogenetic, and expression analysis under abiotic stress conditions of LIM gene family in Medicago sativa L
Source: PLoS One. 2021 Jun 30;16(6):e0252213. doi: 10.1371/journal.pone.0252213 (PMC8244919; doi:10.1371/journal.pone.0252213)
Supplement: S1 File — (ZIP) [file pone.0252213.s006.zip]

Archive with 1 entries (1 files):
- S1 File.cds
